# Supplementary material for: High-Frequency Pulsed Electric Field Ablation in Beagle Model for Treatment of Prostate Cancer
Source: Cancers (Basel). 2022 Oct 12;14(20):4987. doi: 10.3390/cancers14204987 (PMC9599345; doi:10.3390/cancers14204987)
Supplement: Supplementary file 1 [file cancers-14-04987-s001.zip]

Archive with 1 entries (1 files):
- cancers-1910132-SI.pdf
